# Supplementary material for: Nociception monitors vs. standard practice for titration of opioid administration in general anesthesia: A meta-analysis of randomized controlled trials
Source: Front Med (Lausanne). 2022 Aug 25;9:963185. doi: 10.3389/fmed.2022.963185 (PMC9454957; doi:10.3389/fmed.2022.963185)
Supplement: Supplementary file 2 [file Table_2.XLSX]

## Sheet: Methods S1
Search number Query Sort By Filters Search Details Results Time
14 "((((((((((((((((""analgesia nociception index ""[Title/Abstract]) OR (ANI[Title/Abstract])) OR (""skin conductance""[Title/Abstract])) OR (pupillometry[Title/Abstract])) OR (pupillary*[Title/Abstract])) OR (""nociceptive flexion reflex threshold""[Title/Abstract])) OR (""NFR threshold""[Title/Abstract])) OR (SPI[Title/Abstract])) OR (""surgical stress Index""[Title/Abstract])) OR (qNOX[Title/…	Physiologic""[Mesh])))) AND ((""Anesthesia	General""[Mesh]) OR ((""general anesthesia""[Title/Abstract]) OR (""general anesthesias""[Title/Abstract])))" "(""analgesia nociception index""[Title/Abstract] OR ""ANI""[Title/Abstract] OR ""skin conductance""[Title/Abstract] OR ""pupillometry""[Title/Abstract] OR ""pupillary*""[Title/Abstract] OR ""nociceptive flexion reflex threshold""[Title/Abstract] OR ""NFR threshold""[Title/Abstract] OR ""…	physiologic""[MeSH Terms]))) AND (""anesthesia	general""[MeSH Terms] OR (""general anesthesia""[Title/Abstract] OR ""general anesthesias""[Title/Abstract]))" 264 1:25:46
13 "(""Anesthesia	General""[Mesh]) OR ((""general anesthesia""[Title/Abstract]) OR (""general anesthesias""[Title/Abstract]))" """anesthesia	general""[MeSH Terms] OR ""general anesthesia""[Title/Abstract] OR ""general anesthesias""[Title/Abstract]" "86	827" 1:25:30
12 "(""general anesthesia""[Title/Abstract]) OR (""general anesthesias""[Title/Abstract])" """general anesthesia""[Title/Abstract] OR ""general anesthesias""[Title/Abstract]" "40	631" 1:25:08
11 """Anesthesia	General""[Mesh]" Most Recent """anesthesia	general""[MeSH Terms]" "59	908" 1:24:28
10 "(((((((((((((((""analgesia nociception index ""[Title/Abstract]) OR (ANI[Title/Abstract])) OR (""skin conductance""[Title/Abstract])) OR (pupillometry[Title/Abstract])) OR (pupillary*[Title/Abstract])) OR (""nociceptive flexion reflex threshold""[Title/Abstract])) OR (""NFR threshold""[Title/Abstract])) OR (SPI[Title/Abstract])) OR (""surgical stress Index""[Title/Abstract])) OR (qNOX[Title/A…	Physiologic""[Mesh])))" """analgesia nociception index""[Title/Abstract] OR ""ANI""[Title/Abstract] OR ""skin conductance""[Title/Abstract] OR ""pupillometry""[Title/Abstract] OR ""pupillary*""[Title/Abstract] OR ""nociceptive flexion reflex threshold""[Title/Abstract] OR ""NFR threshold""[Title/Abstract] OR ""SPI""[Title/Abstract] OR ""surgical stress Index""[Title/Abstract] OR ""qNOX""[Title/Ab…	physiologic""[MeSH Terms]))" "31	341" 1:23:41
8 "((""Nociception""[Mesh]) OR ((((nociceptions[Title/Abstract]) ) OR (nociperception[Title/Abstract])) OR (nociperceptions[Title/Abstract]))) AND ((monitor*[Title/Abstract]) OR (""Monitoring	Physiologic""[Mesh]))" "(""Nociception""[MeSH Terms] OR (""nociceptions""[Title/Abstract] OR ""nociperception""[Title/Abstract])) AND (""monitor*""[Title/Abstract] OR ""monitoring	physiologic""[MeSH Terms])" 150 1:21:32
7 "(monitor*[Title/Abstract]) OR (""Monitoring	Physiologic""[Mesh])" """monitor*""[Title/Abstract] OR ""monitoring	physiologic""[MeSH Terms]" "969	779" 1:21:23
6 monitor*[Title/Abstract] """monitor*""[Title/Abstract]" "873	003" 1:20:07
5 ((monitor[Title/Abstract]) ) OR (monitoring[Title/Abstract]) """monitor""[Title/Abstract] OR ""monitoring""[Title/Abstract]" "673	164" 1:19:44
4 """Monitoring	Physiologic""[Mesh]" Most Recent """monitoring	physiologic""[MeSH Terms]" "183	856" 1:17:50
3 monitor """monitor s""[All Fields] OR ""monitorable""[All Fields] OR ""monitored""[All Fields] OR ""monitoring""[All Fields] OR ""monitoring s""[All Fields] OR ""monitoring	physiologic""[MeSH Terms] OR (""monitoring""[All Fields] AND ""physiologic""[All Fields]) OR ""physiologic monitoring""[All Fields] OR ""monitor""[All Fields] OR ""monitorings""[All Fields] OR ""monitorization""[All Fields] OR ""monitorize""[All Fields] OR ""monitorized""[All Fields] OR ""monitors""[All Fields]" "1	98	200" 1:17:20
1 "(""Nociception""[Mesh]) OR ((((nociceptions[Title/Abstract]) ) OR (nociperception[Title/Abstract])) OR (nociperceptions[Title/Abstract]))" """Nociception""[MeSH Terms] OR ""nociceptions""[Title/Abstract] OR ""nociperception""[Title/Abstract]" "3	142" 1:16:53
2 "((((((((((((((""analgesia nociception index ""[Title/Abstract]) OR (ANI[Title/Abstract])) OR (""skin conductance""[Title/Abstract])) OR (pupillometry[Title/Abstract])) OR (pupillary*[Title/Abstract])) OR (""nociceptive flexion reflex threshold""[Title/Abstract])) OR (""NFR threshold""[Title/Abstract])) OR (SPI[Title/Abstract])) OR (""surgical stress Index""[Title/Abstract])) OR (qNOX[Title/Abs…	248" 1:11:22
